# Supplementary material for: Phytochemical analysis, antioxidant, and antimicrobial activities of Jordanian Pomegranate peels
Source: PLoS One. 2023 Nov 30;18(11):e0295129. doi: 10.1371/journal.pone.0295129 (PMC10688686; doi:10.1371/journal.pone.0295129)
Supplement: S1 Data — (XLSX) [file pone.0295129.s001.xlsx]

## Sheet: Samples results 
SAMPLE 1 (Ethanol)	Initial abs T1	T2	avg	after 24 hr abs T1	T2	AVG	24 ABS - Init ABS
Salmonella typhi ATCC 13311	2.294	2.395	2.3445	1.427	2.506	1.9665	-0.378		0
Pseudomonas aeruginosa ATCC 9027	2.31	2.365	2.3375	2.524	2.147	2.3355	-0.002		0
Klebsiella pneumoniae ATCC 700603	2.327	2.263	2.295	2.43	2.121	2.2755	-0.0195		0
Streptococcus pyogenes ATCC 112696/19615	2.29	2.277	2.2835	2.499	2.446	2.4725	0.189	NO EFFECT	0
Micrococcus luteus ATCC 10240	2.257	2.336	2.2965	2.229	2.227	2.228	-0.0685		0
Candida albicans ATCC 10231	1.599	1.45	1.5245	1.645	1.556	1.6005	0.076		0
Candida krusei ATCC 6258	1.649	1.482	1.5655	2.084	1.992	2.038	0.4725	NO EFFECT	0
SAMPLE 2 (Methanol)	Initial abs T1	T2	AVG	after 24 hr abs T1	T2	AVG	24 ABS - Init ABS				Ethanol	Methanol	Aq Methanol	D.W	Butanol	EtoAc
Salmonella typhi ATCC 13311	2.056	2.041	2.0485	2.127	2.272	2.1995	0.151	NO EFFECT	0	Salmonella typhi	2	100	100	2	100	100
Pseudomonas aeruginosa ATCC 9027	2.009	2.128	2.0685	1.923	1.981	1.952	-0.1165		0	Pseudomonas aeruginosa	2	2	100	100	100	100
Klebsiella pneumoniae ATCC 700603	2.056	2.018	2.037	2.018	1.98	1.999	-0.038		0	Klebsiella pneumoniae	2	2	100	2	100	100
Streptococcus pyogenes ATCC 112696/19615	2.092	2.05	2.071	1.963	2.257	2.11	0.039		0	Streptococcus pyogenes	100	2	2	100	100	100
Micrococcus luteus ATCC 10240	2.154	2.123	2.1385	2.046	2.041	2.0435	-0.095		0	Micrococcus luteus	2	2	100	100	100	100
Candida albicans ATCC 10231	1.306	1.288	1.297	1.24	1.466	1.353	0.056	sample less than 100μm around 95μm	0	Candida albicans	2	2	2	100	100	100
Candida krusei ATCC 6258	1.335	1.343	1.339	1.725	1.739	1.732	0.393	NO EFFECT	0	Candida krusei	100	100	100	100	100	100
SAMPLE 3 ( Aq Methanol)	Initial abs T1	T2	avg	after 24 hr abs T1	T2	AVG	24 ABS - Init ABS				Ethanol	Methanol	Aq Methanol	D.W	Butanol	EtoAc
Salmonella typhi ATCC 13311	2.024	1.796	1.91	2.291	2.077	2.184	0.274	NO EFFECT	0	Salmonella typhi	100	2	2	100	2	2
Pseudomonas aeruginosa ATCC 9027	1.718	1.796	1.757	1.596	2.174	1.885	0.128	NO EFFECT	0	Pseudomonas aeruginosa	100	100	2	2	2	2
Klebsiella pneumoniae ATCC 700603	1.745	1.756	1.7505	1.916	2.043	1.9795	0.229	NO EFFECT	0	Klebsiella pneumoniae	100	100	2	100	2	2
Streptococcus pyogenes ATCC 112696/19615	1.913	1.849	1.881	1.864	1.878	1.871	-0.01		0	Streptococcus pyogenes	2	100	100	2	2	2
Micrococcus luteus ATCC 10240	1.814	1.85	1.832	1.91	2.001	1.9555	0.1235	NO EFFECT	0	Micrococcus luteus	100	100	2	2	2	2
Candida albicans ATCC 10231	0.975	0.986	0.9805	0.955	0.934	0.9445	-0.036		0	Candida albicans	100	100	100	2	2	2
Candida krusei ATCC 6258	1.027	1.07	1.0485	1.561	1.567	1.564	0.5155	NO EFFECT	0	Candida krusei	2	2	2	2	2	2
SAMPLE 4( D.W)	Initial abs T1	T2		after 24 hr abs T1	T2	AVG	24 ABS - Init ABS
Salmonella typhi ATCC 13311	1.987	1.856	1.9215	2.008	1.916	1.962	0.0405	NO EFFECT	0
Pseudomonas aeruginosa ATCC 9027	1.739	1.873	1.806	2.106	1.884	1.995	0.189	NO EFFECT	0
Klebsiella pneumoniae ATCC 700603	1.812	1.977	1.8945	1.902	1.923	1.9125	0.018	NO EFFECT	0
Streptococcus pyogenes ATCC 112696/19615	1.808	1.782	1.795	2.027	1.883	1.955	0.16	NO EFFECT	0
Micrococcus luteus ATCC 10240	1.834	1.92	1.877	1.956	1.974	1.965	0.088	NO EFFECT	0
Candida albicans ATCC 10231	0.786	0.821	0.8035	1.303	1.248	1.2755	0.472	NO EFFECT	0
Candida krusei ATCC 6258	0.914	0.876	0.895	1.598	1.778	1.688	0.793	NO EFFECT	0
SAMPLE 5 (Butanol)	Initial abs T1	T2		after 24 hr abs T1	T2	AVG	24 ABS - Init ABS
Salmonella typhi ATCC 13311	0.424	0.375	0.3995	0.667	0.658	0.6625	0.263	NO EFFECT	0
Pseudomonas aeruginosa ATCC 9027	0.364	0.377	0.3705	0.977	0.966	0.9715	0.601	NO EFFECT	0
Klebsiella pneumoniae ATCC 700603	0.422	0.415	0.4185	0.603	0.574	0.5885	0.17	NO EFFECT	0
Streptococcus pyogenes ATCC 112696/19615	0.373	0.364	0.3685	0.492	0.615	0.5535	0.185	NO EFFECT	0
Micrococcus luteus ATCC 10240	0.502	0.485	0.4935	0.676	0.585	0.6305	0.137	NO EFFECT	0
Candida albicans ATCC 10231	0.157	0.15	0.1535	0.852	0.782	0.817	0.6635	NO EFFECT	0
Candida krusei ATCC 6258	0.199	0.218	0.2085	1.053	1.051	1.052	0.8435	NO EFFECT	0
SAMPLE 6 ( EtoAc)	Initial abs T1	T2		after 24 hr abs T1	T2	AVG	24 ABS - Init ABS
Salmonella typhi ATCC 13311	1.355	1.16	1.2575	1.978	1.898	1.938	0.6805	NO EFFECT	0
Pseudomonas aeruginosa ATCC 9027	1.375	1.29	1.3325	1.949	1.855	1.902	0.5695	NO EFFECT	0
Klebsiella pneumoniae ATCC 700603	1.404	1.333	1.3685	2.027	1.916	1.9715	0.603	NO EFFECT	0
Streptococcus pyogenes ATCC 112696/19615	1.321	1.405	1.363	1.811	1.889	1.85	0.487	NO EFFECT	0
Micrococcus luteus ATCC 10240	1.532	0.218	1.532	1.993	0.996	1.993	0.461	NO EFFECT	0
Candida albicans ATCC 10231	0.384	0.056	0.384	0.686	1.071	0.686	0.302	NO EFFECT	0
Candida krusei ATCC 6258	0.461	0.109	0.461	1.376	0.757	1.376	0.915	NO EFFECT	0
			NOT AVG			NOT AVG

## Sheet: MIC
Microorganism	Ethanol	Methanol
	MIC50 mg/ml	MIC50 mg/ml
Salmonella typhi	30.49	94
Pseudomonas aeruginosa	11.705	6.91
Klebsiella pneumoniae	16.025	15.77
Streptococcus pyogenes	88	25
Micrococcus luteus	5.995	20.54
Candida albicans	17.13	19.77
Candida krusei	44.88	93.65

## Sheet: control results 
Miroorganism	100μm b.s + 100μm broth INITIAL ABS T1	T2	AVG	24 HR ABS READ T1	T2	AVG	24 ABS - Init ABS	Negative cont
Salmonella typhi ATCC 13311	0.132	0.136	0.134	0.564	1.018	0.791	0.657
Pseudomonas aeruginosa ATCC 9027	0.137	0.138	0.1375	1.285	1.237	1.261	1.1235
Klebsiella pneumoniae ATCC 700603	0.143	0.153	0.148	1.019	0.953	0.986	0.838
Streptococcus pyogenes ATCC 112696/19615	0.098	0.103	0.1005	1.133	1.287	1.21	1.1095
Micrococcus luteus ATCC 10240	0.222	0.225	0.2235	1.339	1.39	1.3645	1.141
Candida albicans ATCC 10231	0.057	0.057	0.057	1.187	1.185	1.186	1.129
Candida krusei ATCC 6258	0.1	0.096	0.098	1.249	1.196	1.2225	1.1245
Miroorganism	100μm b.s + 100μmCIP 10mg/ml INITIAL ABS T1	T2	AVG	24 HR ABS READ T1	T2	AVG	24 ABS - Init ABS	positive cont
Salmonella typhi ATCC 13311	0.089	0.095	0.092	0.089	0.083	0.086	-0.006
Pseudomonas aeruginosa ATCC 9027	0.094	0.082	0.088	0.095	0.074	0.0845	-0.0035
Klebsiella pneumoniae ATCC 700603	0.103	0.105	0.104	0.116	0.121	0.1185	0.0145
Streptococcus pyogenes ATCC 112696/19615	0.078	0.072	0.075	0.082	0.078	0.08	0.005
Micrococcus luteus ATCC 10240	0.194	0.205	0.1995	0.188	0.177	0.1825	-0.017
Candida albicans ATCC 10231	0.071	0.068	0.0695	0.07	0.068	0.069	-0.0005
Candida krusei ATCC 6258	0.117	0.11	0.1135	0.084	0.079	0.0815	-0.032
